# Supplementary material for: Towards Automation in IVF: Pre-Clinical Validation of a Deep Learning-Based Embryo Grading System during PGT-A Cycles
Source: J Clin Med. 2023 Feb 23;12(5):1806. doi: 10.3390/jcm12051806 (PMC10002983; doi:10.3390/jcm12051806)
Supplement: Supplementary file 1 [file jcm-12-01806-s001.zip]

Archive with 1 entries (1 files):
- jcm-2147517-supplementary.pdf
